# Supplementary material for: Real-World Use of ARNI Within GDMT in HFrEF Patients with and Without Atrial Fibrillation: A Retrospective Analysis of Cardiac and Renal Functions and Clinical Outcomes
Source: J Cardiovasc Dev Dis. 2025 Aug 26;12(9):328. doi: 10.3390/jcdd12090328 (PMC12470668; doi:10.3390/jcdd12090328)
Supplement: Supplementary file 1 [file jcdd-12-00328-s001.zip]

Archive with 1 entries (1 files):
- jcdd-3791546-supplementary.pdf
